# Supplementary material for: Hypotony after 25-gauge pars plana vitrectomy with suturing all sclerotomies
Source: PLoS One. 2026 Feb 11;21(2):e0341951. doi: 10.1371/journal.pone.0341951 (PMC12893548; doi:10.1371/journal.pone.0341951)
Supplement: S1 File — (XLSX) [file pone.0341951.s001.xlsx]

## Sheet: 提出用 (3)
No	sex	age	side	indications	procedure	reoperation	operation time (minutes)	preoperative IOP (mmHg) NCT	tamponade	postoperative IOP (mmHg) icarepro	complications y/n	complications (POD day)	hypotony	POD1 OCT	POD5 IOP (mmHg) NCT
RAM1	M	62	left	ERM	PPV	no	44	13.3	no	10	no		no
RAM1	M	62	right	ERM	PPV	yes	32	17.6	no	12	no		no
RAM2	W	57	right	MH	tri	no	79	13.7	SF6(20%)	22	no		no
RAM3	W	79	right	MH	PPV	no	133	17.5	SF6(20%)	15	no		no
RAM4	M	51	left	RRD	tri	no	111	12.4	SF6(20%)	10	no		no
RAM5	M	51	right	RRD	tri	no	69	14.3	SF6(20%)	10	no		no
RAM6	W	72	right	ERM	tri	no	34	13	no	13	no		no
RAM7	W	81	left	VH	tri	no	46	16.5	no	14	no		no
RAM8	M	58	left	IOL dislocation	PPV+IOL intrascleral fixation	no	69	12.3	no	15	no		no
RAM9	W	50	left	RRD	tri	no	81	11.8	air	14	no		no
RAM10	M	66	left	RRD	tri	no	78	12.5	SF6(20%)	28	no		no
RAM11	M	47	right	RRD	tri	no	85	7.1	SF6(20%)	32	no		no
RAM12	W	81	right	ERM	tri	no	95	15.3	no	15	no		no
RAM13	M	64	right	RRD	tri	no	122	11.6	SF6(20%)	13	no		no
RAM14	M	44	left	RRD	tri	no	101	17.2	SF6(20%)	22	no		no
RAM15	M	58	right	RRD	tri	no	109	13.9	SF6(20%)	24	no		no
RAM16	W	60	left	RRD	tri	no	74	11.4	SF6(20%)	11	no		no
RAM17	M	72	left	ERM	tri	no	34	12.4	no	10	no		no
RAM18	M	74	right	ERM	tri	no	36	12.5	no	23	no		no
RAM19	M	63	right	ERM	tri	no	25	11.4	no	8	no		no
RAM19	M	63	left	ERM	tri	no	41	21.8	no	18	no		no
RAM20	W	75	left	ERM	tri	no	40	14.2	no	2	no		yes	np	8.3
RAM21	W	78	right	VH	PPV	no	47	15	no	15	no		no
RAM22	M	62	left	RRD	PPV	no	51	7.9	SF6(20%)	15	no		no
RAM23	W	45	right	RRD	tri	no	61	19.1	SF6(20%)	14	no		no
RAM24	M	72	right	RRD	tri	no	91	11.9	SF6(20%)	16	no		no
RAM25	M	68	right	RRD	tri	no	114	10.1	SF6(20%)	12	no		no
RAM26	W	67	right	MH	tri	no	108	15.5	SF6(20%)	14	no		no
RAM27	W	61	right	RRD	PPV	no	80	22	SF6(20%)	24	no		no
RAM28	W	43	right	MH	tri	no	75	11.7	SF6(20%)	13	no		no
RAM29	M	78	right	VMTs	PPV	no	51	11.8	no	9	yes	RRD (POD30)	no
RAM30	W	75	right	ERM	tri	no	32	12.7	no	14	no		no
RAM31	M	75	right	VH	PPV+IOL	yes	54	30.6	no	4	no		yes	np	8
RAM32	M	23	left	RRD	tri	no	95	23.7	SF6(20%)	17	no		no
RAM33	W	70	right	ERM	tri	no	28	12.2	no	14	no		no
RAM34	W	59	right	ERM	tri	no	40	15.2	no	10	no		no
RAM35	W	78	left	SRH	tri	no	55	12.3	air	7	no		no
RAM36	M	45	left	VH	tri	no	80	15	air	2	yes	VH (POD5)	yes	np	12
RAM36	M	45	right	VH	tri	yes	37	16	no	27	no		no
RAM37	M	71	left	ERM	tri	no	69	14.8	no	26	no		no
RAM38	W	44	left	endophthalmitis	PPV	no	39	13.8	no	14	no		no
RAM39	M	73	right	ERM	PPV	no	90	15.1	no	9	no		no
RAM40	M	54	right	IOL dislocation	PPV+IOL intrascleral fixation	no	95	19	no	9	no		no
RAM41	W	79	left	ERM	tri	no	27	19.2	no	27	no		no
RAM42	M	83	left	ERM	PPV	no	23	13.8	no	11	yes	ME (POD5)	no
RAM43	W	78	left	RRD	PPV	yes	54	12.9	C3F8(12%)	20	no		no
RAM44	M	53	right	RRD	tri	no	97	15.6	SF6(20%)	10	no		no
RAM45	M	70	left	VO	PPV	no	28	11.1	no	10	no		no
RAM46	W	91	right	lens subluxation	PPV+IOL intrascleral fixation	no	199	12.3	no	2	no		yes	np	11.2
RAM47	W	66	right	RRD	tri	no	73	9.7	SF6(20%)	16	no		no
RAM48	W	79	right	VO	PPV	no	23	12	no	12	no		no
RAM49	M	63	right	IOL dislocation	PPV	no	46	16.4	no	14	no		no
RAM50	M	85	left	aphakia	PPV	no	48	8.3	no	15	no		no
RAM51	M	55	left	IOL dislocation	IOL extraction+PPV+IOL intrascleral fixation	no	13	10.6	no	10	no		no
RAM52	W	86	left	MH	tri	no	63	12.7	SF6(20%)	25	yes	ME (POD14)	no
RAM53	W	77	right	MHRD	PPV	yes	82	4.9	C3F8(12%)	5	yes	re-detachment (POD14)	no
RAM54	M	82	right	RRD	PPV	yes	70	8.6	SF6(20%)	20	no		no
RAM55	M	76	left	PDR	PPV	no	69	10.5	no	25	no		no
RAM56	M	67	left	ERM	PPV	yes	67	12	no	5	no		no
RAM56	M	67	right	ERM	tri	no	35	11.3	no	10	no		no
RAM57	W	57	right	ERM	tri	no	63	33	no	4	no		yes	np	11
RAM58	W	75	right	VH	tri	no	125	28.8	no	30	no		no
RAM59	W	62	left	ERM	tri	no	36	16.8	no	4	no		yes	np	10
RAM60	W	52	left	RRD	PPV	no	107	8.8	SF6(20%)	13	no		no
RAM61	M	80	right	lens subluxation	PPV+IOL intrascleral fixation	no	64	38.5	no	22	yes	VH (POD5)	no
RAM62	W	64	left	MH	tri	no	93	14	SF6(20%)	12	no		no
RAM63	W	72	left	ERM	tri	no	103	24.5	no	30	no		no
RAM64	M	62	left	VH	PPV	no	51	12.7	no	9	yes	ME (POD5)	no
RAM65	M	51	left	ERM	tri	no	73	18.5	air	23	no		no
RAM66	M	37	right	VH	tri	no	71	11.9	no	7	no		no
RAM67	W	52	right	RRD	tri	no	65	17	SF6(20%)	19	no		no
RAM68	W	69	left	RRD	tri	no	79	14.5	SF6(20%)	19	no		no
RAM69	W	72	right	VH	PPV	no	32	13.3	no	8	yes	VH (POD5)	no
RAM70	M	62	right	RRD	tri	no	75	17.6	no	27	no		no
RAM71	M	57	right	ERM	tri	no	46	16.4	no	14	no		no
RAM72	W	67	right	VMTs	tri	no	27	17.6	no	8	no		no
RAM73	M	69	left	ERM	tri	no	25	12.5	no	14	no		no
RAM73	M	69	right	ERM	tri	no	65	18.8	no	12	no		no
RAM74	W	60	right	VO	tri	no	41	20.7	no	22	no		no
RAM75	W	52	right	MH	tri	no	70	18	SF6(20%)	6	no		no
RAM76	W	58	right	MH	tri	no	58	15	SF6(20%)	13	no		no
RAM77	M	65	right	ERM	tri	no	123	16.2	air	12	no		no
RAM77	M	66	left	ERM	tri	no	41	13.8	no	11	no		no
RAM78	W	51	right	ERM	PPV	no	34	15.4	no	17	no		no
RAM79	W	65	left	IOL dislocation	PPV+IOL intrascleral fixation	no	30	13.2	no	15	no		no
RAM80	W	69	right	ERM	PPV	no	15	18	no	8	no		no
RAM81	W	65	left	MH	tri	no	31	15.4	no	10	no		no
RAM82	W	41	left	VH	PPV	no	112	13.8	no	14	no		no
RAM83	W	51	right	VH	tri	no	108	16.8	no	7	no		no
RAM84	W	78	right	capsule rupture	PPV	no	107	36.9	no	9	no		no
RAM85	W	66	right	ERM	tri	no	44	16.2	no	14	no		no
RAM85	W	67	left	MH	tri	no	61	12.8	SF6(20%)	12	no		no
RAM86	M	43	left	RRD	PPV	no	75	13.7	SF6(20%)	21	no		no
RAM87	W	64	right	MHRD	tri	no	78	16.9	SF6(20%)	5	no		no
RAM88	W	65	right	ERM	tri	no	96	18.1	no	23	no		no
RAM88	W	65	left	ERM	tri	no	84	12.8	no	15	no		no
RAM89	W	62	left	VH	tri	no	60	17.1	no	12	no		no
RAM90	M	66	left	RRD	tri	no	66	11.1	SF6(20%)	24	no		no
RAM91	M	82	left	ERM	tri	no	43	13.8	no	13	no		no
RAM92	W	88	left	VH	PPV	no	16	11.5	no	12	no		no
RAM93	M	58	left	IOL dislocation	PPV+IOL intrascleral fixation	yes	29	15.5	no	10	no		no
RAM94	W	60	left	MH	tri	no	84	15.8	SF6(20%)	21	no		no
RAM95	W	71	left	ERM	tri	no	54	12.7	no	12	no		no
RAM96	W	63	right	RRD	tri	no	107	11.7	SF6(20%)	10	no		no
RAM97	M	53	right	VH	tri	no	23	15.8	no	20	no		no
RAM98	W	64	left	ERM	PPV	yes	30	18.9	no	8	no		no
RAM99	M	56	right	lens subluxation	PPV+IOL intrascleral fixation	no	51	40.1	no	30	no		no
RAM100	W	70	left	VH	tri	no	169	17	no	10	no		no
RAM101	W	62	right	MH	tri	no	78	15.6	SF6(20%)	31	no		no
RAM102	M	65	right	RRD	tri	no	76	11.8	SF6(20%)	23	no		no
RAM103	M	87	left	RRD	PPV	yes	71	15.5	SF6(20%)	10	no		no
RAM104	M	61	right	lens subluxation	PPV+PEA+IOL intrascleral fixation	no	42	15.9	no	9	no		no
RAM105	M	43	left	VH	tri	no	134	13.7	no	29	yes	RRD (POD14)	no
RAM106	M	63	right	MH	tri	no	70	14.5	SF6(20%)	10	no		no
RAM107	M	90	left	RRD	PPV	no	71	9.4	SF6(20%)	12	no		no
RAM108	W	62	right	RRD	tri	no	86	15.5	SF6(20%)	19	yes	VH (POD5)	no
RAM109	M	70	right	ERM	PPV	no	84	16.8	air	5	no		no
RAM110	W	75	left	IOL dislocation	IOL extraction+PPV+IOL intrascleral fixation	no	115	17.3	no	12	no		no
RAM111	M	54	left	VH	tri	no	32	12.4	no	12	no		no
RAM112	M	64	right	RRD	tri	no	49	12.5	SF6(20%)	15	no		no
RAM113	W	55	right	RRD	tri	no	55	14.8	SF6(20%)	10	no		no
RAM114	M	53	left	VH	PPV	no	64	11.5	no	10	no		no
RAM114	M	53	right	VH	PPV	yes	50	20.8	no	6	no		no
RAM115	W	59	right	RRD	tri	no	104	26.6	SF6(20%)	7	no		no
RAM116	W	54	left	ERM	tri	no	49	14.4	no	8	no		no
RAM117	M	72	right	VH	tri	no	48	13.1	no	12	no		no
RAM118	M	53	right	RRD	tri	no	57	21.1	SF6(20%)	30	no		no
RAM118	M	53	left	RRD	tri	no	50	19.2	SF6(20%)	34	no		no
RAM119	M	68	right	VH	PPV	no	77	9.4	no	14	no		no
RAM120	M	64	left	ERM	tri	no	50	14.4	no	19	no		no
RAM121	W	43	right	RRD	tri	no	73	19.4	SF6(20%)	10	no		no
RAM122	M	50	left	RRD	PPV	no	69	13.4	SF6(20%)	10	yes	re-detachment (POD21)	no
RAM123	M	74	left	SRH	PPV	no	46	14.1	air	8	no		no
RAM124	W	79	left	VMTs	tri	no	57	18.9	no	13	no		no
RAM125	W	60	left	VO	tri	no	52	21.3	no	17	no		no
RAM126	M	55	left	RRD	tri	no	81	19.9	SF6(20%)	7	no		no
RAM127	M	61	right	ERM	tri	no	31	13.8	no	7	no		no
RAM127	M	61	left	ERM	tri	no	36	10.9	no	10	no		no
RAM128	M	59	left	RRD	tri	no	84	9.1	SF6(20%)	13	no		no
RAM129	W	53	right	RRD	tri	no	89	13	SF6(20%)	19	no		no
RAM130	M	77	right	ERM	tri	no	49	25.3	no	20	no		no
RAM131	M	71	right	MH	PPV	no	31	15.9	SF6(20%)	15	no		no
RAM132	W	87	right	VH	tri	no	46	22.7	no	42	no		no
RAM133	M	73	left	SRH	PPV	no	35	10.7	air	2	no		yes	np	12.5
RAM134	W	56	right	RRD	tri	no	69	12.2	SF6(20%)	15	no		no
RAM135	W	44	left	ERM	PPV	no	19	15.3	no	5	no		no
RAM136	W	58	right	ERM	tri	no	27	22.3	no	14	no		no
RAM136	W	58	left	ERM	tri	no	34	16.4	no	10	no		no
RAM137	M	59	left	MH	tri	no	65	18.8	SF6(20%)	25	no		no
RAM138	W	85	left	ERM	tri	no	73	12.3	no	14	no		no
RAM139	W	56	right	MH	tri	no	45	14.7	SF6(20%)	20	no		no
RAM140	M	51	left	IOL dislocation	PPV	yes	51	20.8	no	12	no		no
RAM141	M	67	left	RRD	PPV	no	79	12.6	C3F8(12%)	14	no		no
RAM142	M	55	right	RRD	tri	no	70	17.5	SF6(20%)	26	no		no
RAM143	M	86	right	VH	PPV	no	70	11.2	no	9	no		no
RAM144	M	60	left	ERM	tri	no	31	12.4	no	17	no		no
RAM144	M	60	right	ERM	tri	no	33	14.3	no	17	no		no
RAM145	M	76	left	ERM	PPV	no	17	14.1	no	14	no		no
RAM146	M	75	right	ERM	PPV	no	40	15.2	no	9	no		no
RAM146	M	75	left	ERM	PPV	no	26	13.2	no	9	no		no
RAM147	M	77	left	VH	tri	no	68	13.9	no	15	yes	VH (POD5)	no
RAM148	W	63	right	RRD	tri	no	58	11.6	SF6(20%)	14	no		no
RAM149	M	68	right	RRD	PPV	no	70	12	SF6(20%)	14	no		no
RAM150	M	60	right	MHRD	PPV	yes	72	8.1	C3F8(12%)	7	yes	re-detachment (POD14)	no
RAM151	W	80	left	VH	PPV	no	31	16.2	no	15	no		no
RAM152	W	80	left	ERM	tri	no	85	16.2	no	9	no		no
RAM153	M	74	left	MH	tri	no	104	12.9	SF6(20%)	14	no		no
RAM154	M	66	right	RRD	PPV	no	70	14.6	SF6(20%)	36	no		no
RAM155	W	67	left	VH	tri	no	63	15.4	no	15	yes	VH (POD5)	no
RAM156	M	55	right	RRD	PPV	no	62	14.3	SF6(20%)	18	no		no
RAM157	W	85	right	ERM	tri	no	48	14.6	no	10	no		no
RAM158	W	84	right	VH	PPV	no	18	13.9	no	13	no		no
RAM159	M	49	left	RRD	tri	no	72	15.6	SF6(20%)	13	no		no
RAM160	W	70	left	ERM	PPV	no	17	14.9	no	3	no		yes	np	10
RAM161	M	63	right	ERM	tri+trabeculotomy	yes	35	13.5	no	4	no		yes	np	7
RAM162	M	71	left	ERM	tri	no	63	16.1	no	4	no		yes	np	10
RAM163	M	77	right	RRD	PPV	no	96	13.8	SF6(20%)	14	no		no
RAM164	M	80	left	retinoschisis	PPV	no	38	17.3	no	9	no		no
RAM165	M	70	left	ERM	tri	no	35	12.9	no	17	no		no
RAM165	M	70	right	ERM	tri	no	24	15.9	no	11	no		no
RAM166	M	63	right	MHRD	tri	no	100	12	SF6(20%)	17	no		no
RAM167	M	63	right	RRD	PPV	no	89	13.3	SF6(20%)	8	no		no
RAM168	W	65	left	RRD	tri	no	72	16.7	SF6(20%)	8	no		no
RAM169	M	72	right	ERM	PPV	no	120	18.5	no	3	no		yes	np	16.6
RAM170	W	61	right	VMTs	PPV	yes	36	16.3	no	4	no		yes	np	14.1
RAM171	M	64	left	RRD	PPV	no	77	14.7	SF6(20%)	13	no		no
RAM172	M	62	right	RRD	tri	no	109	13.1	SF6(20%)	10	no		no
RAM173	M	67	left	RRD	PPV	yes	94	29.9	SF6(20%)	38	no		no
RAM174	M	58	right	endophthalmitis	PPV	no	20	21.7	no	29	no		no
RAM175	M	67	right	ERM	tri	no	45	18.7	no	16	no		no
RAM176	M	71	left	ERM	tri	no	51	16.2	no	15	no		no
RAM177	M	75	left	MH	PPV	no	79	14.5	no	9	no		no
RAM178	W	50	left	RRD	tri	yes	92	14	SF6(20%)	5	no		no
RAM179	W	66	right	ERM	PPV	no	21	15.1	no	3	no		yes	np	25
RAM180	W	64	left	RRD	PPV	yes	164	13.4	C3F8(12%)	18	no		no
RAM181	M	51	right	RRD	tri	yes	84	10.7	SF6(20%)	17	no		no
RAM182	W	79	left	ERM	PPV	no	20	17.5	no	3	no		yes	np	10.3
RAM183	W	65	right	IOL dislocation	IOL extraction+PPV+IOL intrascleral fixation	no	31	16.4	no	16	no		no
RAM184	M	66	right	VH	tri	no	46	12.7	no	8	no		no
RAM185	M	69	right	RRD	tri	no	67	16.2	no	11	no		no
RAM186	W	71	left	ERM	tri	no	48	18.1	air	14	no		no
RAM187	M	70	right	RRD	tri	no	46	11.5	no	10	no		no
RAM188	W	74	right	ERM	PPV	no	15	12.5	no	10	no		no
RAM189	M	32	left	IOL dislocation	IOL extraction+PPV+IOL intrascleral fixation	no	36	16.5	no	11	no		no
RAM190	M	50	right	RRD	tri	no	68	11.9	SF6(20%)	17	no		no
RAM191	W	70	left	ERM	tri	no	79	23.1	no	24	no		no
RAM192	M	81	left	ERM	PPV	no	90	13.4	no	11	no		no
RAM193	W	46	right	RRD	tri	no	72	16	SF6(20%)	21	no		no
RAM194	M	73	right	MH	PPV	no	32	16.4	SF6(20%)	14	no		no
RAM195	W	82	right	ERM	tri	no	46	13	no	4	no		yes	np	10.7
RAM196	W	64	left	RRD	tri	no	98	17.3	SF6(20%)	14	yes	re-detachment (POD30)	no
RAM197	W	78	left	RRD	PPV	yes	129	8.6	SF6(20%)	13	no		no
RAM198	W	58	left	retinoschisis	PPV	yes	40	15.2	no	4	no		yes	np	14
RAM199	M	71	right	MH	tri	no	148	25.5	SF6(20%)	38	no		no
RAM200	M	62	left	MH	PPV	yes	116	30.3	SF6(20%)	14	no		no
RAM201	W	73	right	VH	PPV	yes	23	11.8	no	9	yes	ERM (POD30)	no
RAM202	M	63	left	RRD	tri	no	129	12.5	SF6(20%)	6	no		no
RAM203	M	90	right	SRH	PPV	no	36	9.3	no	6	no		no
RAM204	M	62	right	RRD	PPV	no	91	7	SF6(20%)	4	no		yes	np	16
RAM205	W	65	left	RRD	PPV	yes	71	17.2	SF6(20%)	21	no		no
RAM206	M	72	left	RRD	PPV	yes	124	12.6	SF6(20%)	14	no		no
RAM207	M	57	left	VH	tri	no	86	13.1	no	10	no		no
RAM208	M	73	left	ERM	tri	no	52	15	no	12	no		no
RAM209	W	75	left	MH	tri	no	91	14.7	SF6(20%)	21	no		no
RAM210	M	78	left	MH	tri	no	128	11.9	SF6(20%)	12	no		no
RAM211	M	58	left	endophthalmitis	PPV	no	64	22.9	no	15	yes	RRD (POD14)	no
RAM212	W	70	left	ERM	tri	no	26	11.6	no	8	no		no
RAM213	W	60	right	ERM	tri	no	24	13	no	9	no		no
RAM214	W	82	left	ERM	PPV	no	20	13.3	no	8	no		no
RAM215	M	69	right	IOL dislocation	PPV	no	58	35.4	no	48	no		no
RAM216	W	76	right	RRD	PPV	yes	123	6.8	SF6(20%)	10	no		no
RAM217	W	64	left	IOL dislocation	IOL extraction+PPV+IOL intrascleral fixation	no	84	17.4	no	3	no		yes	np	14.4
RAM218	M	77	right	ERM	tri	no	93	10.1	no	10	no		no
RAM219	M	69	right	ERM	tri	no	52	14.7	no	32	no		no
RAM220	W	87	left	VH	PPV	no	68	37.8	no	9	no		no
RAM221	M	72	left	MH	tri	no	56	14.4	SF6(20%)	15	no		no
RAM222	W	67	left	ERM	PPV	no	14	15.9	no	9	no		no
RAM223	W	64	right	ERM	tri	no	25	16	no	5	no		no
RAM223	W	64	left	ERM	tri	no	28	14.7	no	14	no		no
RAM224	M	75	right	ERM	tri	no	50	12.7	no	16	no		no
RAM225	M	57	right	RRD	tri	no	57	9.3	SF6(20%)	17	no		no
RAM226	M	53	right	RRD	tri	no	74	16.4	SF6(20%)	24	no		no
RAM227	M	76	right	ERM	tri	no	39	14.9	no	15	no		no
RAM228	M	81	right	MH	tri	no	91	16.2	SF6(20%)	55	no		no
RAM229	W	73	right	MH	PPV	no	46	13.3	SF6(20%)	8	no		no
RAM230	W	67	left	ERM	tri	no	67	17	no	4	no		yes	np	8
RAM231	M	65	left	MH	PPV	no	71	11.7	SF6(20%)	21	no		no
RAM232	W	86	right	IOL dislocation	PPV+IOL intrascleral fixation	no	58	11.7	no	7	no		no
RAM233	M	66	left	ERM	tri	no	23	20	no	8	no		no
RAM234	M	61	right	ERM	tri	no	24	20.3	no	17	no		no
RAM235	M	75	right	IOL dislocation	PPV	yes	18	56.3	no	7	yes	VH (POD5)	no
RAM236	M	74	left	MH	tri	no	39	19.3	SF6(20%)	15	no		no
RAM237	M	38	left	RRD	PPV	yes	53	25.3	SF6(20%)	15	no		no
RAM238	W	55	right	RRD	tri	no	86	18.9	SF6(20%)	19	no		no
RAM239	M	64	left	ERM	tri	no	51	18.2	no	15	no		no
RAM240	M	77	left	ERM	tri	no	116	10.9	no	10	no		no
RAM241	W	67	left	ERM	PPV	no	49	13.8	no	18	no		no
RAM242	W	73	left	VH	tri	no	28	14.7	no	19	no		no
RAM243	M	73	right	ERM	PPV	yes	25	17.4	no	15	no		no
RAM243	M	73	left	ERM	tri	no	35	16.5	no	9	no		no
RAM244	W	54	left	RRD	tri	no	105	7.5	SF6(20%)	15	no		no
RAM245	W	78	left	RRD	PPV	yes	63	8.6	SF6(20%)	18	no		no
RAM246	M	78	right	MH	tri	no	96	11.2	SF6(20%)	3	no		yes	np	7.9
RAM247	M	62	right	retinoschisis	tri	no	68	24.2	no	20	no		no
RAM248	M	76	right	ERM	tri	no	91	14	no	23	no		no
RAM249	W	72	right	PDR	PPV	no	217	13.3	no	15	no		no
RAM250	W	63	right	RRD	tri	no	92	11	SF6(20%)	19	no		no
RAM251	M	77	left	asteroid hyalosis	tri	no	21	12.1	no	4	no		yes	np	9.5
RAM252	M	57	right	IOL dislocation	IOL extraction+PPV+IOL intrascleral fixation	no	53	13	no	13	no		no
RAM253	W	75	right	MH	tri	no	61	17.2	SF6(20%)	14	no		no
RAM254	M	49	left	lens subluxation	PPV+IOL intrascleral fixation	no	60	22	no	12	no		no
RAM255	W	92	left	aphakia	PPV+IOL intrascleral fixation	no	116	14.4	no	9	no		no
RAM256	M	50	right	RRD	tri	no	85	11.5	SF6(20%)	12	no		no
RAM257	M	53	left	RRD	PPV	no	62	16.3	SF6(20%)	27	no		no
RAM258	W	53	left	RRD	tri	no	123	11.3	SF6(20%)	14	no		no
RAM259	M	54	right	RRD	tri	no	105	13	SF6(20%)	16	no		no
RAM260	M	69	right	MH	tri	no	58	16.3	air	12	no		no
RAM261	W	69	right	MH	tri	no	46	18.6	air	12	no		no
RAM262	W	80	right	VH	tri	no	67	11.3	air	10	no		no
RAM263	M	62	left	MH	PPV	no	72	21.3	SF6(20%)	45	no		no
RAM264	M	69	right	RRD	tri	no	77	9.7	SF6(20%)	32	no		no
RAM265	W	52	left	ERM	tri	no	58	14.6	air	9	no		no
RAM266	W	51	right	VH	tri	no	65	11.5	no	18	no		no
RAM267	M	77	right	ERM	tri	no	30	12.6	no	5	no		no
RAM268	M	72	left	ERM	tri	no	32	13.2	no	8	no		no
RAM269	M	60	right	ERM	tri	no	35	16.2	no	14	no		no
RAM269	M	60	left	ERM	tri	no	38	11.6	no	8	no		no
RAM270	W	76	left	ERM	tri	no	44	14.1	no	17	no		no
RAM271	W	58	left	VH	PPV	no	73	13.2	no	12	no		no
RAM272	W	70	right	RRD	tri	no	73	13.5	SF6(20%)	14	no		no
RAM273	M	68	left	ERM	tri	no	39	14.1	no	28	no		no
RAM274	W	79	left	ERM	tri	no	46	19.1	no	18	no		no
RAM275	M	68	right	retinoschisis	tri	no	72	17.7	SF6(20%)	23	no		no
RAM276	W	56	right	VMTs	PPV	yes	32	20.3	SF6(20%)	14	no		no
RAM277	M	46	right	PDR	tri	no	141	18.3	no	8	no		no
RAM278	W	85	right	lens subluxation	PPV	no	71	76.7	no	17	no		no
RAM279	M	55	left	PDR	PPV	yes	38	12.5	no	11	no		no
RAM280	M	54	left	PDR	tri	no	201	14.7	no	18	yes	VH (POD5)	no
RAM281	M	76	left	capsule rupture	PPV	yes	29	12.4	no	11	no		no
RAM282	M	62	left	PDR	tri	no	56	33	no	19	no		no
RAM283	M	68	left	RRD	PPV	yes	79	15	SF6(20%)	10	no		no
RAM284	M	61	right	RRD	tri	no	102	11.5	SF6(20%)	29	no		no
RAM285	M	57	left	RRD	tri	no	100	12.6	SF6(20%)	27	no		no
RAM286	M	48	left	ERM	tri	no	52	14.8	no	7	no		no
RAM287	M	62	left	retinoschisis	tri	no	87	12.9	no	8	no		no
RAM288	W	58	left	MH	PPV	no	47	14.8	SF6(20%)	14	no		no
RAM289	W	57	left	ERM	tri	no	42	17.9	no	15	no		no
RAM289	W	57	right	ERM	tri	no	66	12.2	no	8	no		no
RAM290	W	71	right	ERM	tri	no	46	11.9	no	8	no		no
RAM291	M	66	right	RRD	tri	no	51	19.2	SF6(20%)	26	no		no
RAM292	M	73	right	ERM	tri	no	51	20.4	no	15	no		no
RAM293	M	53	right	PDR	PPV	no	118	15.6	SF6(20%)	10	yes	VH (POD5)	no
RAM294	W	52	left	RRD	tri	no	83	7.6	SF6(20%)	44	no		no
RAM295	W	72	left	ERM	tri	no	37	11.2	no	10	no		no
RAM296	M	70	left	ERM	tri	no	28	13.7	no	10	no		no
RAM297	M	57	right	ERM	tri	no	27	13.7	no	14	no		no
RAM298	M	59	left	IOL dislocation	PPV+IOL intrascleral fixation	no	93	17.1	no	8	yes	VH (POD5)	no
RAM299	M	64	right	RRD	tri	no	72	16.7	SF6(20%)	15	no		no
RAM300	M	38	right	PDR	tri	no	67	19.1	no	20	no		no
RAM300	M	38	left	PDR	PPV	yes	61	14.1	no	10	no		no
RAM301	W	92	left	IOL dislocation	IOL extraction+PPV+IOL intrascleral fixation	no	46	14.5	no	7	no		no
RAM302	W	63	right	ERM	tri	no	81	13.5	no	20	no		no
RAM303	W	75	right	MH	tri	no	117	16.8	SF6(20%)	18	no		no
RAM304	W	76	right	RRD	tri	no	61	21.3	SF6(20%)	18	no		no
RAM305	W	69	right	ERM	tri	no	30	14.7	no	18	no		no
RAM306	W	67	left	ERM	tri	no	65	18	no	7	no		no
RAM307	M	72	right	ERM	tri	no	58	15.2	no	8	no		no
RAM308	W	78	right	lens subluxation	tri	no	108	12.7	no	15	no		no
RAM309	W	72	left	MH	PPV	no	66	19.6	SF6(20%)	11	no		no
RAM310	M	57	right	RRD	PPV	no	104	10.8	SF6(20%)	11	no		no
RAM311	W	63	left	ERM	PPV	no	41	18.8	no	17	no		no
RAM311	W	63	right	ERM	tri	no	28	14.2	no	5	no		no
RAM312	W	75	right	ERM	tri	no	66	22.6	no	17	no		no
RAM313	W	89	right	SRH	PPV	no	70	12.9	air	6	no		no
RAM314	M	57	right	VH	PPV	no	58	19.3	no	17	no		no
RAM315	W	73	left	ERM	tri	no	57	12.5	no	15	no		no
RAM316	M	44	right	IOL dislocation	IOL extraction+PPV+IOL intrascleral fixation	no	39	18.8	no	8	no		no
RAM317	W	85	right	ERM	tri	no	30	14.5	no	12	no		no
RAM318	W	83	left	ERM	PPV	no	21	18.1	no	9	no		no
RAM319	M	82	right	PDR	tri	no	49	13.4	no	17	no		no
RAM320	M	67	left	RRD	PPV	no	74	13.7	SF6(20%)	25	no		no
RAM321	M	61	right	RRD	tri	no	123	12.6	SF6(20%)	46	no		no
RAM322	M	62	left	VH	PPV	yes	12	22.3	no	16	no		no
RAM323	W	64	left	RRD	tri	no	99	13.1	SF6(20%)	20	no		no
RAM324	M	58	left	ERM	PPV	yes	30	21.8	no	9	no		no
RAM325	W	94	right	retinoschisis	tri	no	37	13.1	no	10	no		no
RAM326	M	63	left	pit maculopathy	tri	no	31	16.2	no	8	no		no
RAM327	M	71	right	IOL dislocation	IOL extraction+PPV+IOL intrascleral fixation	no	46	14.9	no	10	no		no
RAM328	M	64	right	MH	tri	no	154	23.3	SF6(20%)	23	no		no
RAM329	W	65	right	VH	tri	no	25	14.6	no	13	yes	VH (POD5)	no
RAM330	M	61	right	IOL dislocation	IOL extraction+PPV+IOL intrascleral fixation	no	38	13.3	no	14	no		no
RAM331	M	66	right	MH	tri	no	97	16.4	SF6(20%)	25	no		no
RAM332	M	63	left	RRD	tri	no	61	12.7	SF6(20%)	16	no		no
RAM333	M	39	left	PDR	tri	no	143	9.1	SF6(20%)	18	no		no
RAM334	M	69	left	ERM	PPV	no	32	14.9	no	6	no		no
RAM335	M	77	right	IOL dislocation	IOL extraction+PPV+IOL intrascleral fixation	no	43	19.8	no	16	no		no
RAM336	M	55	left	VO	PPV	no	111	14.2	no	26	no		no
RAM337	M	73	right	ERM	tri	no	69	18.5	no	24	no		no
RAM338	M	57	left	IOL change	IOL extraction+PPV+IOL intrascleral fixation	no	14	13.6	no	10	no		no
RAM339	M	88	right	ERM	tri	no	36	12.7	no	22	no		no
RAM340	W	56	right	ERM	tri	no	45	17.4	no	14	no		no
RAM340	W	56	left	ERM	PPV	no	20	13.8	no	9	no		no
RAM341	W	63	left	retinoschisis	tri	no	44	18	no	8	no		no
RAM342	M	66	left	IOL dislocation	IOL extraction+PPV+IOL intrascleral fixation	no	33	15.4	no	15	no		no
RAM343	M	62	left	VH	PPV	yes	29	22.3	no	15	yes	VH (POD5)	no
RAM344	M	46	left	RRD	tri	no	64	14.1	SF6(20%)	14	no		no
RAM345	M	66	right	VH	PPV	no	31	12.3	no	12	no		no
RAM346	M	40	left	RRD	tri	no	112	11.6	SF6(20%)	17	no		no
RAM347	M	62	right	ERM	tri	no	66	19.1	no	14	no		no
RAM348	W	66	right	retinoschisis	tri	no	70	15	no	16	no		no
RAM349	W	73	right	PDR	tri	no	95	15	no	11	no		no
RAM350	M	57	right	RRD	tri	no	71	11.6	SF6(20%)	16	no		no
RAM351	M	78	left	capsule rupture	tri	no	85	11.5	no	18	no		no
RAM352	M	80	left	ERM	tri	no	29	16.5	no	14	no		no
RAM353	W	74	right	retinoschisis	tri	no	37	12.1	no	8	no		no
RAM354	W	70	right	ERM	tri	no	27	18.1	no	21	no		no
RAM355	M	64	left	RRD	tri	no	85	18.2	SF6(20%)	22	no		no
RAM356	W	72	right	ERM	tri	no	34	20.7	no	22	no		no
RAM357	W	60	left	MH	tri	no	55	15.8	SF6(20%)	23	no		no
RAM358	W	84	right	capsule rupture	tri	no	58	13	no	5	no		no
RAM359	M	74	right	PDR	tri	no	57	13.6	no	14	no		no
RAM360	W	49	left	RRD	tri	no	61	14.6	SF6(20%)	25	no		no
RAM361	M	43	right	VO	tri	no	22	15.6	no	14	no		no
RAM362	W	44	right	VH	tri	no	28	13.7	no	9	no		no
RAM363	W	64	left	retinoschisis	tri	no	33	17.1	no	6	no		no
RAM364	M	52	right	PDR	tri	no	66	16.1	no	5	no		no
RAM365	M	81	right	MH	tri	no	73	14.3	SF6(20%)	15	no		no
RAM366	M	76	right	RRD	PPV	no	73	14.5	SF6(20%)	17	no		no
RAM367	M	69	right	MH	tri	no	135	17.6	SF6(20%)	40	no		no
RAM368	W	58	left	VH	PPV	no	49	15.8	no	7	no		no
RAM369	W	88	left	aphakia	tri	no	100	48.9	no	40	no		no
RAM370	W	66	right	ERM	tri	no	35	21.1	no	25	no		no
RAM370	W	66	left	ERM	tri	no	44	16.3	no	18	no		no
RAM371	M	70	right	ERM	tri	no	41	16.8	no	15	no		no
RAM372	M	73	left	IOL dislocation	IOL extraction+PPV+IOL intrascleral fixation	no	93	20.9	no	5	no		no
RAM373	M	52	right	IOL dislocation	IOL extraction+PPV+IOL intrascleral fixation	yes	50	17.2	no	12	no		no
RAM374	W	58	left	retinoschisis	tri	no	105	15.8	no	8	no		no
RAM375	M	57	left	retinoschisis	tri	no	29	13.6	no	10	no		no
RAM376	W	71	left	retinoschisis	PPV	no	36	21.1	no	6	no		no
RAM377	M	65	left	IOL dislocation	IOL extraction+PPV+IOL intrascleral fixation	no	36	15.3	no	13	no		no
RAM378	M	61	right	ERM	tri	no	49	13.8	no	12	no		no
RAM379	M	72	right	DME	tri	no	38	13.1	no	8	no		no
RAM380	W	61	right	MH	tri	no	133	13.9	SF6(20%)	10	no		no
RAM381	M	73	right	RRD	tri	no	78	13.4	SF6(20%)	12	no		no
RAM382	W	55	left	RRD	PPV	no	80	15.5	SF6(20%)	8	no		no
RAM383	W	70	right	ERM	tri	no	49	11.9	no	10	no		no
RAM384	W	74	left	ERM	tri	no	30	15.2	no	16	no		no
RAM385	W	55	right	MHRD	tri	no	37	25.2	air	15	no		no
RAM386	W	80	right	VO	PPV	no	27	10.8	no	7	no		no
RAM387	M	55	left	VH	PPV	no	52	10.9	no	6	no		no
RAM388	M	66	left	RRD	tri	no	112	16.4	SF6(20%)	23	no		no
RAM389	M	76	right	IOL dislocation	IOL extraction+PPV+IOL intrascleral fixation	yes	55	15.6	no	13	no		no
RAM390	W	72	right	ERM	PPV	no	63	11.5	no	8	no		no
RAM391	M	50	left	RRD	tri	no	85	12	SF6(20%)	17	no		no
RAM392	M	45	right	RRD	tri	no	158	17.7	SF6(20%)	27	no		no
RAM393	W	56	left	PDR	tri	no	84	20.8	no	15	no		no
RAM394	M	63	left	IOL dislocation	IOL extraction+PPV+IOL intrascleral fixation	no	32	13.7	no	11	no		no
RAM395	M	77	right	retinoschisis	PPV	no	72	15.1	no	12	no		no
RAM396	M	52	right	IOL dislocation	PPV	no	58	14.8	no	26	yes	IOL dislocation (POD3)	no
RAM397	M	82	right	ERM	tri	no	52	17.3	no	12	no		no
RAM398	W	67	left	ERM	PPV	no	31	13.7	no	11	no		no
RAM399	W	70	left	ERM	tri	no	47	12.8	no	9	no		no
RAM400	M	78	right	VH	PPV	no	32	8.8	no	9	no		no
RAM401	M	59	right	RRD	PPV	no	137	7.5	SF6(20%)	35	no		no
RAM402	W	81	right	IOL dislocation	PPV	no	127	38.5	no	9	no		no
RAM403	M	76	right	MH	tri	no	62	18.2	SF6(20%)	20	no		no
RAM404	M	55	left	IOL dislocation	IOL extraction+PPV+IOL intrascleral fixation	no	47	20.7	no	22	no		no
RAM405	M	77	right	MH	PPV	yes	63	11.3	SF6(20%)	18	no		no
RAM406	W	85	right	RRD	tri	no	40	33.1	no	40	no		no
RAM407	M	83	right	IOL dislocation	IOL extraction+PPV+IOL intrascleral fixation	no	72	22.9	no	23	no		no
RAM408	M	43	left	VO	tri	no	26	14.6	no	7	no		no
RAM409	W	81	right	ERM	PPV	no	19	21.1	no	17	no		no
RAM410	W	82	left	MH	PPV	no	40	12.6	SF6(20%)	8	no		no
RAM411	M	93	left	aphakia	PPV	no	82	26.4	no	9	no		no
RAM412	M	59	left	MH	tri	no	49	11.8	SF6(20%)	7	no		no
RAM413	W	77	right	ERM	tri	no	116	13.9	no	8	no		no
RAM414	M	72	left	IOL dislocation	PPV+IOL intrascleral fixation	no	29	43.9	no	15	yes	IOL dislocation (POD3)	no
RAM415	M	80	left	ERM	PPV	yes	52	12.8	no	8	no		no
RAM416	W	72	left	RRD	PPV	no	77	14.8	SF6(20%)	33	no		no
RAM417	M	56	left	RRD	tri	no	100	21.5	SF6(20%)	26	no		no
RAM418	W	59	right	IOL dislocation	IOL extraction+PPV+IOL intrascleral fixation	yes	44	16.4	no	18	no		no
RAM419	W	69	left	ERM	PPV	no	34	13	SF6(20%)	8	no		no
RAM420	W	75	right	ERM	PPV	no	24	12.8	no	8	no		no
RAM421	M	68	right	VO	tri	no	34	16.4	no	26	no		no
RAM422	M	55	right	RRD	tri	no	105	12.3	SF6(20%)	17	no		no
RAM423	M	63	left	RRD	PPV	no	79	12.9	SF6(20%)	32	no		no
RAM424	W	55	left	ERM	tri	no	45	11.7	no	13	no		no
RAM425	M	69	left	ERM	PPV	yes	19	11.3	no	3	no		yes	np	9
RAM426	M	71	left	ERM	tri	no	59	16.8	no	16	no		no
RAM427	M	61	left	RRD	tri	no	123	12.4	SF6(20%)	26	no		no
RAM428	M	52	left	RRD	tri	no	95	13.7	SF6(20%)	12	no		no
RAM429	W	67	left	ERM	tri	no	22	13.4	no	21	yes	ME (POD14)	no
RAM430	M	72	right	IOL dislocation	IOL extraction+PPV+IOL intrascleral fixation	yes	31	15.3	no	13	no		no
RAM431	M	76	left	VMTs	tri	no	43	11.6	SF6(20%)	10	no		no
RAM432	W	77	right	endophthalmitis	PPV	no	50	16.7	no	19	no		no
RAM433	M	70	left	ERM	tri	no	40	14.1	no	16	no		no
RAM434	M	71	left	VH	tri	no	70	14.7	no	9	no		no
RAM435	W	79	left	ERM	tri	no	64	10.4	no	8	no		no
